# Supplementary material for: Clinical and genetic characteristics and prenatal diagnosis of patients presented GDD/ID with rare monogenic causes
Source: Orphanet J Rare Dis. 2020 Nov 11;15:317. doi: 10.1186/s13023-020-01599-y (PMC7656751; doi:10.1186/s13023-020-01599-y)
Supplement: Supplementary file 2 — Additional file 2: S1. Demographic data. [file 13023_2020_1599_MOESM2_ESM.xlsx]

## Sheet: Sheet1
Additional file 2: S1. Demographic data
Patients' Number	Inheritance Pattern	Age(m)	Gender M=male; F=female	Onset age(m)	Onset age 1=≤1m; 2=1m<age≤1y; 3=1y＜age≤3y;	Diagnosis age(m)	Interval from onset to diagnosis (m)	Interval 1=≤6m; 2= 6m＜t≤1y; 3=1y＜t≤3y ;4=3y＜t≤5y; 5= ＞5y	Detecting method	Seq method 1=WES;2=Panel;3=sanger	Duration from diagnosis to genetic counseling(m)	Referral	Geographic area	Nationality
1	AD	31	M	3	2	6	3	1	panel(Com, 3500)	2	25	2	Tianjin	han
2	AR	18	M	7	2	15	8	2	wes	1	3	4	Tianjin	han
3	AR	101	F	3	2	72	69	5	wes	1	48	2	Henan	han
6	AR	17	M	3	2	9	6	1	panel(u.k.)	2	7	n.a.	Shaanxi	han
8	AD	60	F	7	2	15	8	2	n.a.	n.a.	n.a.	2	Hebei	han
9	XL	22	M	3	2	120	117	5	panel(Met, 6110)	2	18	7	Hunan	han
10	XLR	45	M	8	2	11	3	1	wes	1	6	n.a.	Beijing	han
11	AR	58	M	0.1	1	15	14.9	3	panel(u.k.)	2	7	n.a.	Liaoning	han
15	AD	79	F	0.0333333	1	72	71.9667	5	wes	1	5	n.a.	Beijing	han
16	AD	95	F	27.3333	3	84	56.6667	4	wes	1	6	5	Beijing	han
17	AD	74	F	9	2	57	48	4	panel(u.k.)	2	18	4	Guangdong	han
19	AR	72	M	3	2	48	45	4	wes	1	1	6	Beijing	han
21	AR	26	F	3	2	18	15	3	n.a.	n.a.	7	3	Fujian	han
22	XLR	37	F	3	2	42	39	4	wes	1	9	3	Liaoning	han
23	AD	54	F	n.a.	3	28	n.a.	n.a.	wes	1	17	7	Hebei	han
24	AR	55	M	1	1	53	52	4	wes	1	3	4	Liaoning	han
25	AD	19	F	2	2	30	28	3	panel(Epi)	2	10	3	Beijing	han
26	AR	59	F	0.0333333	1	72	71.9667	5	wes	1	0.5	3	Shanghai	han
27	AR	156	M	16.1667	3	36	19.8333	3	wes	1	4	n.a.	Gansu	han
28	AR	26	F	8	2	27	19	3	wes	1	0	2	Shandong	han
29	AD	28	M	3	2	n.a.	n.a.	n.a.	panel(Com, 3500)	2	16	6	Beijing	han
30	AD	72	F	3	2	24	21	3	panel(Epi)	2	44	2	Shanxi	han
31	AR	32	M	3	2	12	9	1	panel(Met, 6110)	2	22	n.a.	Liaoning	han
32	AR	111	M	4	2	100	96	5	wes	1	9	5	Hebei	han
33	AD	101	M	2	2	96	94	5	wes	1	2	n.a.	Henan	han
34	AD	14	F	6	2	12	6	1	wes	1	4	3	Hebei	han
35	AR	10	M	n.a.	3	20	n.a.	n.a.	n.a.	n.a.	n.a.	n.a.	Hebei	han
36	AD	124	F	6	2	36	30	3	Sanger	3	76	n.a.	Jiangsu	han
37	AD	30	M	3	2	21	18	3	wes	1	10	4	Guangdong	han
38	AR	25	M	3	2	24	21	3	wes	1	12	2	Shandong	han
39	AR	18	M	3	2	14	11	2	panel(u.k.)	2	2	n.a.	Beijing	han
42	AR	62	F	n.a.	2	14	n.a.	n.a.	panel(u.k.)	2	48	8	Beijing	han
44	AR	2	F	3	2	9	6	1	wes	1	3	3	Hebei	han
47	AR	60	M	n.a.	n.a.	n.a.	n.a.	n.a.	wes	1	1	n.a.	Beijing	han
48	AD	27	M	2	2	96	94	5	panel(u.k.)	2	18	4	Beijing	han
49	AD	50	M	5	2	48	43	4	wes	1	3	n.a.	Shandong	han
51	AR	19	M	n.a.	2	12	n.a.	n.a.	wes	1	5	5	Liaoning	han
52	AR	51	M	1.56667	2	25	23.4333	3	Sanger	3	36	4	Jiangsu	han
55	XLR	23	M	6	2	12	6	1	Sanger	3	8	4	Hebei	han
56	XLR	177	M	n.a.	n.a.	n.a.	n.a.	n.a.	panel(u.k.)	2	21	n.a.	Liaoning	han
58	XLD	34	M	6	2	30	24	3	wes	1	2	2	Anhui	han
59	AR	37	M	6	2	18	12	2	WES	1	31	4	Anhui	han
60	AD	60	M	6	2	42	36	3	WES	1	n.a.	n.a.	Beijing	han
61	AD	29	M	0.0333333	1	3	2.96667	1	panel(Epi)	2	29	3	Beijing	han
62	AD	25	F	5	2	7	2	1	panel(Epi)	2	17	n.a.	Beijing	han
63	AD	63	M	0.1	1	18	17.9	3	panel(u.k.)	2	46	4	Beijing	han
64	AR	20	M	3	1	18	15	3	WES	1	1	3	Hebei	han
65	AD	87	M	8	2	84	76	5	wes	1	1	4	Beijing	han
66	AD	20	F	n.a.	n.a.	n.a.	n.a.	n.a.	wes	1	1	n.a.	Shanxi	han
67	AD	25	F	n.a.	2	8	n.a.	n.a.	panel(u.k.)	2	22	n.a.	Zhejiang	han
69	XL	22	F	3	2	n.a.	n.a.	n.a.	panel(Epi)	2	11	n.a.	Hebei	han
70	XL	134	F	n.a.	3	132	n.a.	n.a.	panel(u.k.)	2	2	2	Hebei	han
77	AR	27	M	3	2	15	12	2	panel(Met, 6110)	2	13	5	Hebei	han
79	AR	50	M	4	2	16	12	2	panel(u.k.)	2	27	2	Shandong	han
80	AR	19	M	3	2	6	3	1	wes	1	9	2	Shandong	han
81	AR	137	M	12	2	24	12	2	wes	1	37	n.a.	Hebei	han
82	AD	87	M	3	1	72	69	4	wes	1	5	2	Beijing	han
83	AR	4	M	0.0333333	1	24	23.9667	3	panel(u.k.)	2	16	2	Shandong	han
84	AD	86	M	n.a.	n.a.	n.a.	n.a.	n.a.	panel(Epi)	2	27	n.a.	Beijing	han
85	AD	60	F	6	2	30	24	3	panel(Epi)	2	41	5	Beijing	han
86	AD	39	M	11	2	24	13	3	panel(Epi)	2	23	6	Hebei	han
88	AD	42	F	6	2	42	36	3	wes	1	6	3	Shandong	han
89	AD	93	M	n.a.	2	72	n.a.	n.a.	wes	1	16	4	Beijing	han
90	AD	127	M	3	2	120	117	5	wes	1	4	n.a.	Shanxi	han
91	XL	121	M	3	2	108	105	5	wes	1	18	4	Beijing	han
92	XLD	54	M	12	2	n.a.	n.a.	n.a.	panel(ID)	2	31	6	Beijing	han
93	XLD	25	F	5	2	n.a.	n.a.	n.a.	wes	1	12	n.a.	Hebei	han
94	XLD	84	F	12	2	84	72	5	wes	1	9	2	Liaoning	han
95	AD	34	M	3	2	9	6	1	wes	1	26	n.a.	Henan	han
96	AR	25	M	3	2	12	9	2	wes	1	10	n.a.	Henan	han
97	AD	25	M	9	2	17	8	2	wes	1	10	n.a.	Heilongjiang	han
98	AD	40	M	8	2	12	4	1	panel(Com, 3500)	2	28	n.a.	Beijing	han
99	AD	53	M	1.26667	2	5	3.73333	1	panel(Epi)	2	10	n.a.	Beijing	han
101	AD	59	F	n.a.	3	n.a.	n.a.	n.a.	panel(u.k.)	2	n.a.	4	Hebei	han
102	AD	73	F	18.1667	3	n.a.	n.a.	n.a.	WES	1	14	3	Hebei	han
105	AD	22	M	6	2	18	12	2	WES	1	2	n.a.	Shandong	han
107	AR	95	F	12	2	72	60	4	panel(u.k.)	2	28	n.a.	Beijing	han
108	AD	127	M	12	2	72	60	4	n.a.	n.a.	n.a.	7	Shaanxi	han
109	XLD	52	F	8	2	60	52	4	WES	1	1	n.a.	Jiangsu	han
110	AR	170	M	4	2	144	140	5	WES	1	18	5	Beijing	han
111	AD	39	F	5	2	15	10	2	panel(Com, 3500)	2	24	n.a.	Beijing	han
note:n.a.: not available; u.k.: unknown; WES: whole exome sequencing;
