# Supplementary material for: Clinical and genetic characteristics and prenatal diagnosis of patients presented GDD/ID with rare monogenic causes
Source: Orphanet J Rare Dis. 2020 Nov 11;15:317. doi: 10.1186/s13023-020-01599-y (PMC7656751; doi:10.1186/s13023-020-01599-y)
Supplement: Supplementary file 3 — Additional file 3: S2. Clinical characteristics. [file 13023_2020_1599_MOESM3_ESM.xlsx]

## Sheet: Sheet4
Additional file 3: S2. Clinical characteristics
Patients' Number	Gene	Gender	Inheritance pattern	Disease courses	Getecting method	Clinical Diagnosis	Classification: Met=metabolism disorder; NDD=neurodevelopmental disorder; O=ohter	Phenotype description	First manifestation	Severity of DD/ID	Epilepsy: Y=yes; N=no;	Epilepsy type: uk=unknown	Epilepsy syndrome	Autism spectrum disorder	Brain MRI	Facial anormalies	Head circumfirence	Weight 1.O=overweight(>2SD); 2.N=normal; 3.L=low weight (<-2SD)	Height 1.O=overgrowth; 2.N=normal; 3.Short Statue=lower than -2SD	Visual impairment	Organ involvement	Hearing impairment	Heart involvement	Liver involvement	Kidney involvement	Skin/Hair	Bone	Endocrine	Prenatal ultrasound finding	Abnormal birth history	Family history
1	AKT3	M	AD	unknown	panel(Com, 3500)	Megalencephaly-polymicrogyria-polydactyly-hydrocephalus syndrome 2	O-developmental brain disorder	severe GDD, epi(West Syndrome), MRI (megalencephaly, ventriculomegaly, pachygyria, hydrocephalus) macrocephalus, low weight	DD, Epi	severe	Y	uk	west syndrome	N	megalencephaly, ventriculomegaly, polymicrogyria, hydrocephalus	N	macrocephalus	3	2	n.a.	N	n.a.	N	N	N	N	N	N	N	N	N
2	ALG1	M	AR	static	wes	Congenital disorder of glycosylation, type Ik	Met-CDG	severe GDD, MRI(basal ganglia lesions), microcephalus, hypotonia	DD	severe	N	N	N	N	basal ganglia lesions	N	microcephalus	3	2	N	N	N	N	N	N	N	N	N	N	N	N
3	ALG1	F	AR	static	wes	Congenital disorder of glycosylation, type Ik	Met-CDG	severe GDD, epi(Combined focal and generalized) controlled with 3AEDs, MRI (delayed myelination), microcephalus, hematology(anemia, abnormality of coagulation), abnormal liver function; lac↑, mtDNA seq(-); heart(patentovalforamen), abnormal birth history(shoulder dystocia, hypoxic event);	DD	severe-profound	Y	Combined	uk	N	delayed myelination	N	microcephalus	n.a.	n.a.	N	N	N	Patent foramen ovale	N	N	N	N	N	N	shoulder dystocia, hypoxic event	N
6	ARV1	M	AR	static	panel(u.k.)	Epileptic encephalopathy	genetic epilepsy	severe GDD, Epi（generalized); abnarmal birth history(hypoxic event)	DD,Epi	severe	Y	generalized	uk	N	n.a.	N	N	n.a.	n.a.	N	N	N	N	N	N	N	N	N	N	Obstructed labour, hypoxic event	N
8	ATP1A3	F	AD	static	n.a.	Alternating hemiplegia of childhood	O-Alternating hemiplegia	moderate-severe GDD; Epi(generalized, FS); hemiplegia;MRI(cerebellar atrophy)	DD	moderate-severe	Y	generalized	FS	N	cerebellar atrophy	N	N	2	2	N	N	N	N	N	N	N	N	N	N	N	N
9	ATP7A	M	XLR	unknown	panel(Met, 6110)	Menkes disease	Met-ion	moderate-severe GDD, Epi（Unkonwn）, skin/hair(hypopigmentation, sparse hair, twisted and partial breaks)；imcreased serum lactate, decreased serum ceruloplasmin；	DD	moderate-severe	Y	uk	uk	N	n.a.	N	N	n.a.	n.a.	N	N	N	N	N	N	hypopigmentation, sparse hair, twisted and partial breaks	N	N	N	N	N
10	ATRX	M	XLR	static	wes	Mental retardation-hypotonic facies syndrome	NDD-Syndromic ID	severe-profound GDD; MRI(frontoparietal cortical hypomyelination, hypoplasia of corpus callosum); facial dysmorphism(hypertelorism, protruding ear, broad nasal bridge,shortening of foreskin); Karyotype, CMA (-)	DD	severe	N	N	N	N	frontoparietal cortical hypomyelination, hypoplasia of corpus callosum	YES	microcephalus	n.a.	2	N	N	N	N	N	N	N	N	N	N	N	N
11	BCS1L	M	AR	arrest/regression	panel(u.k.)	Bjornstad syndrome	Met-Mitochondrial disorder	severe GDD→arrest; Epi(generalized, controlled); microcephalus, short stature, low weight, MRI(delayed myelination); sensorineural deafness; metabolic acidosis, increases serum lactate, Fanconi syndrome; liver function abnormality; hair(Curly hair, brittle hair); Bilateral cryptorchidism; mtDNA seq(-); mitochondrial complex II+III deficiency;	hair abnormality; microcephalus	severe	Y	generalized	uk	N	delayed myelination	YES	N	3	3	N	N	YES	N	liver function abnormality	Fanconi Syndrome	Curly hair, brittle hair	N	N	N	N	N
15	CHAMP1	F	AD	static	wes	Mental retardation	NDD-Syndromic ID	moderate-severe GDD; microcephalus; facial dysmorphism(hypertelorism, high palate); broad-based gait; abnormal liver function; vomit, metabolic acidosis after vomitting; prenatal ultrasound(small head circumfirence); CNV(-)	microcephalus; facial dysmorphism	moderate-severe	N	N	N	N	N	YES	microcephalus	2	2	N	N	N	N	N	N	N	N	N	small head circumfirence	N	N
16	CHD2	F	AD	static	wes	Epileptic encephalopathy	Genetic epilepsy	GDD, Epi(Combined, controlled), ASD suspected; poor motor coordination; MRI(thick corpus callosum)	DD	n.a.	Y	Combined	uk	SUSPECTED	thick corpus callosum	N	N	2	2	YES	N	N	N	N	N	N	N	N	N	N	N
17	CHD2	F	AD	arrest/regression	panel(u.k.)	Epileptic encephalopathy	Genetic epilepsy	GDD; Epi(Combined); developmental regression after Epi; ASD; MRI(reduced T2WI and FLAIR sequence signals local area of right frontal cortex); microcephalus.	DD; microcephalus	severe	Y	Combined	uk	YES	N	N	N	2	n.a.	N	N	N	N	N	N	N	N	N	N	N	N
19	CPLANE1	M	AR	static	wes	Joubert syndrome	NDD-Syndromic ID	severe GDD; hypotonia in neonatal period; MRI(Molar Tooth Sign, hypoplasia of the cerebellar vermis, hypomyelination); facial dysmorphism(esotropia, hypertelorism, short philtrum); prenatal ultrasound(abnormality of cerebellar vermis in 5th month)	DD	severe	N	N	N	N	Molar Tooth Sign, hypoplasia of the cerebellar vermis, hypomyelination	N	N	2	2	N	N	N	N	N	N	N	N	N	abnormality of cerebellar vermis in 5th month	N	N
21	DDC	F	AR	unknown	n.a.	Aromatic L-amino acid decarboxylase deficiency	Met-amino acid	severe GDD; MRI(hypomyelination)	DD	severe	N	N	N	N	hypomyelination	N	N	2	2	N	N	N	N	N	N	N	N	N	N	N	N
22	DDX3X	F	XL	static	wes	Mental retardation	NDD-Syndromic ID	moderate GDD; MRI(Corpus callosum hypoplasia, Enlarged ventricles); hypotonia; microcephalus; prenatal ultrasound finding(FGR); karyotype(-); Chromosome subtelomere MLPA(-)	DD	moderate	N	N	N	N	Corpus callosum hypoplasia, Enlarged ventricles	N	microcephalus	n.a.	n.a.	N	N	N	N	N	N	N	N	N	Fetal growth retardation	N	N
23	DEAF1	F	AD	static	wes	Mental retardation	NDD-Syndromic ID	moderate-severe GDD; ASD	DD	moderate-severe	N	N	N	YES	n.a.	N	N	2	2	N	N	N	N	N	N	N	N	N	N	N	N
24	DIAPH1	M	AR	unknown	wes	Seizures, cortical blindness, microcephaly syndrome	NDD-Syndromic ID	severe GDD; Epi(Combined; refractory; partially controlled); cortical blindness, microcephaly	Epi(1m)	severe	Y	Combined	uk	N	n.a.	YES	microcephalus	2	2	YES	N	N	N	N	N	N	N	N	N	N	N
25	DNM1	F	AD	static	panel(Epi)	Epileptic encephalopathy, early infantile	genetic epilepsy	Severe GDD; Epi(Combined, West syndrome, controlled); hypotonia;	Epi(2m)	severe	Y	Combined	west syndrome	N	N	N	N	2	2	N	N	N	N	N	N	N	N	N	N	N	N
26	DOCK6	F	AR	static	wes	Adams-Oliver syndrome	O-multiple congenital anomaly syndrome	small for gestational age infant; severe GDD; Epi(Combined, west syndrom; refractory); MRI(dilation of cerebral ventricles, cerebral atrophy; thin corpus callosum); microcephalus; Eye(PHPV); prenatal finding(apaplasia of the cerebellar vermis at 23wks);	small for gestational age infant	severe	Y	Combined	west syndrome	N	dilation of cerebral ventricles; cerebral atrophy; thin corpus callosum	N	microcephalus	3	n.a.	YES; PHPV	N	N	N	N	N	N	N	N	apaplasia of the cerebellar vermis at 23wks	N	N
27	ERCC8	M	AR	arrest/regression	wes	Cockayne syndrome	NDD-Syndromic ID	moderate-severe GDD; Epi(-); MRI(cerebral atrophy; communicating hydrocephalus); facial dysmorphism(Coarse facial features); microcephalus; vision impairment; hearing impairment; gait disturbance;	GDD	moderate-severe	N	N	N	N	cerebral atrophy; communicating hydrocephalus	YES	microcephalus	3	3	YES	N	YES	N	N	N	N	N	N	N	N	N
28	FARS2	F	AR	arrest/regression	wes	mitochondrial encephalopathy	Met-mitochondrial disorder	moderate-severe GDD; Epi(generalized); MRI(Abnormal basal ganglia MRI signal intensity, Biotin-responsive basal ganglia disease); hypertonia, Babinski(+); microcephalus; abnormal prenatal and birth histoy(Oligohydramnios; meconium stained amniotic fluid, hypoxia event);	DD	moderate-severe	Y	generalized	uk	N	Biotin-responsive basal ganglia disease	N	microcephalus	2	n.a.	N	N	N	N	N	N	N	N	N	Oligohydramnios	meconium stained amniotic fluid, hypoxia event	N
29	FOXG1	M	AD	static	panel(Com, 3500)	Rett syndrome	NDD-Syndromic ID	severe GDD; MRI(delayed myelination; hypoplasia of the corpus callosum ); microcephalus; hypertonia; increased serum lactate; SNP array-	DD, microcephalus	severe	N	N	N	N	delayed myelination; hypoplasia of the corpus callosum	N	microcephalus	2	2	N	N	N	N	N	N	N	N	N	N	N	N
30	FOXG1	F	AD	static	panel(Epi)	Rett syndrome	NDD-Syndromic ID	severe GDD; Epi(Unknown, controlled);	sleep disorder(3m)；DD(6m)	severe	Y	uk	uk	N	N	N	N	2	2	N	N	N	N	N	N	N	N	N	N	N	N
31	GALC	M	AR	arrest/regression	panel(Met, 6110)	Krabbe disease	Met-lysosome/Leukodystrophy	GDD; Epi(Generalized, FS); MRI(Hydrocephalus, Demyelination); GALC deficiency in serum 0.2nmol/17h/mgPr(nl 19-68.2); abnormal liver function; mtDNA seq(-)	DD	n.a.	Y	generalized	FS	N	Hydrocephalus, Demyelination	N	N	n.a.	n.a.	N	N	N	N	N	N	N	N	N	N	N	N
32	GAMT	M	AR	static	wes	Cerebral creatine deficiency syndrome	Met-creatine	severe GDD; Epi(Combined, controlled); metabolism: decreased creatine and increased glycocyamine in urine; MRS(cerebral creatine deficiency); MRI(-); FMH(an elder brother had DD and epilepsy at 9-month-old and died at 13-year-old); mtDNA seq(-); karyotype 46XYqh+.	DD	severe	Y	Combined	uk	N	N	N	N	2	2	n.a.	N	n.a.	N	N	N	N	N	N	N	N	Y
33	GATAD2B	M	AD	static	wes	Mental retardation	NDD-Syndromic ID	moderate-severe; MRI(hypoplasia of the corpus callosum)facial dysmorphism(prominent frontal head; hypertelorism; long philtrum); FMH(parental mosacism; father's uncle had ID; two sons of father's aunt had epilepsy) ; chromosome subtelomere MLPA(-)	DD,facial dysmorphism	moderate-severe	N	N	N	N	N	YES	N	n.a.	n.a.	N	N	N	N	N	N	N	N	N	N	N	Y
34	GATAD2B	F	AD	static	wes	Mental retardation	NDD-nonsyndromic ID	mild GDD; MRI(Corpus callosum hypoplasia); array CGH	DD	mild	N	N	N	N	Corpus callosum hypoplasia	N	N	n.a.	n.a.	N	N	N	N	N	N	N	N	N	N	N	N
35	GCDH	M	AR	unknown	n.a.	Glutaricaciduria, type I	Met-AA/organic acid	GDD; Epi(Unknown); macrocephalus; brain CT(hydrocephalus); Hepatomegaly	DD	n.a.	Y	uk	uk	N	hydrocephalus(CT)	N	macrocephalus	n.a.	n.a.	N	N	N	N	hepatomagly	N	N	N	N	N	N	N
36	GFAP	F	AD	arrest/regression	Sanger	Alexander disease	Leukodystrophy	mild GDD; Epi(Focal); MRI(Diffuse demyelination, especially frontal lobes); macrocephalus	DD	mild	Y	focal	uk	N	Diffuse demyelination, especially frontal lobes	N	macrocephalus	2	2	N	N	N	N	N	N	N	N	N	N	N	N
37	GFAP	M	AD	static	wes	Alexander disease	Leukodystrophy	mild GDD; Epi(Generalized; controlled); MRI(Diffuse demyelination, especially frontal lobes); macrocephalus; penatal finding(large head circumfirence)	macrocephalus,DD	mild	Y	generalized	uk	N	Diffuse demyelination, especially frontal lobes	N	macrocephalus	2	2	N	N	N	N	N	N	N	N	N	large fetal head circumfirence	N	N
38	GFM1	M	AR	static	wes	Combined oxidative phosphorylation deficiency 1	Met-Mitochondrial disorder	severe profound GDD; Epi(Combined, West syndrome, controlled); MRI(enlarged lateral ventricles, thick cortex, hypomyelination, subarachnoid space enlargement); vision loss; metabolic acidosis, Fanconi syndrome; FMH(an elder sister with similar presentations died at 3 years old.)	DD,vision loss; Epi	severe	Y	Combined	west syndrome	N	enlarged lateral ventricles, thick cortex, hypomyelination, subarachnoid space enlargement	N	N	n.a.	n.a.	YES	N	N	N	N	N	N	N	N	N	N	Y
39	GJC2	M	AR	static	panel(u.k.)	Leukodystrophy, hypomyelinating;	Leukodystrophy	moderate GDD; nystagmus; hypotonia; MRI(hypomyelination); PLP1 MLPA(-)	DD	moderate	N	N	N	N	hypomyelination	N	N	n.a.	n.a.	N	N	N	N	N	N	N	N	N	N	N	N
42	GLB1	F	AR	arrest/regression	panel(u.k.)	GM1-gangliosidosis, type I	Met-lysosome	severe GDD→regression, Epi(-), MRI(white matter lesion)	DD	severe	N	N	N	N	white matter lesion	N	N	3	2	N	N	N	N	N	N	N	N	N	N	N	N
44	GLB1	F	AR	unknown	wes	GM1-gangliosidosis, type I	Met-lysosome	severe GDD, abnormal liver function, irritablity; MRI(delayed myelination);hypotonia; CNV(-);	DD	severe	N	N	N	N	delayed myelination	N	N	n.a.	n.a.	N	N	N	N	liver function abnormality	N	N	N	N	N	N	N
47	GNB5	M	AR	unknown	wes	Intellectual developmental disorder with cardiac arrhythmia	NDD-Syndromic ID	GDD; arrhythmia(Sick sinus syndrome); MRI(delayed myelination)	DD	n.a.	N	N	N	N	delayed myelination	N	N	n.a.	n.a.	N	N	N	Sick sinus syndrome	N	N	N	N	N	N	N	N
48	GRIN2B	M	AD	static	panel(u.k.)	Epileptic encephalopathy, early infantile	Genetic epilepsy	severe GDD; Epi(Combined; early onset EE, 3 AEDs controlled)	Epi(1m)	severe	Y	Combined	early onset EE	N	N	N	N	2	2	N	N	N	N	N	N	N	N	N	N	N	N
49	GRIN2B	M	AD	static	wes	Mental retardation	NDD-nonsyndromic ID	severe to profound GDD; seizure(generalized, once); abnormal EEG; karyotype(-); array SNP(-)	DD	severe	N	N	N	N	n.a.	N	N	2	2	N	N	N	N	N	N	N	N	N	N	N	N
51	HEXA	M	AR	arrest/regression	wes	Tay-Sachs disease	Met-lysosome	severe GDD→regression; Epi(Generalized, FS); MRI(delayed myelination); progressive macrocephalus; hexosaminidase A enzyme deficiency (<1.1nmol/mg/h).	DD	severe	Y	generalized	uk	N	delayed myelination	N	macrocephalus	2	2	YES	N	N	N	N	N	N	N	N	N	N	N
52	HEXB	M	AR	arrest/regression	Sanger	Sandhoff disease	Met-lysosome	severe GDD→regression; Epi(unknown), MRI(ventriculomegaly), macrocephalus;eye(nystagmus; vision loss, macular cherry red spots); irritability; lab: hexosaminidase B enzyme deficiency;	vision loss;	severe	Y	uk	uk	N	ventriculomegaly	N	macrocephalus	2	2	YES;macular cherry red spots	N	N	N	N	N	N	N	N	N	N	N
55	IDS	M	XLR	static	Sanger	Mucopolysaccharidosis II	Met-lysosome	ID; spine(kyphoscoliosis); tooth(hypomature dental enamel)	kyphoscoliosis	mild	N	N	N	N	subarachnoid space enlargement	N	N	1	2	N	N	N	N	N	N	n.a.	spine(kyphoscoliosis); tooth(hypomature dental enamel)	N	N	N	N
56	IDS	M	XLR	unknown	panel(u.k.)	Mucopolysaccharidosis II	Met-lysosome	GDD/ID; MRI(ventriculomegaly involved lateral ventricles, third ventricles and fourth ventricle, cereblar atrophy); skeleton(abnormal shape of skull)	n.a.	n.a.	N	N	N	N	ventriculomegaly involved lateral ventricles, third ventricles and fourth ventricle, cereblar atrophy	YES	macrocephalus	n.a.	n.a.	n.a.	N	n.a.	n.a.	n.a.	n.a.	n.a.	abnormal shape of skull	N	n.a.	n.a.	n.a.
58	IQSEC2	M	XLD	static	wes	Mental retardation	NDD-Syndromic ID	profound GDD; Epi(Focal); MRI(bilateral frontal subarachnoid space enlargement, thin corpus callosum, delayed myelination)	DD	profound	Y	focal	uk	N	bilateral frontal subarachnoid space enlargement, thin corpus callosum, delayed myelination	N	N	2	2	N	N	N	N	N	N	N	N	N	N	N	N
59	ISPD	M	AR	unknown	wes	Walker-Warburg syndrome	O-neuromuscluar disorder	moderate-severe GDD; vision loss; occipital encephalocele; CT( atretic occipital cephalocele, cerebellar dysplasia) ; MRI(parieto-occipital cerebral atrophy, cerebellar hypoplasia); muscle weakness, hypotonia, muscle biopsy(muscluar dystrophy); heart(atrial septal defect); prenatal finding(hypoplasia of cerebellar vermis and dilation of lateral ventricles); cord blood karyotype(-)	occipital cephalocele	moderate-severe	N	N	N	N	CT( atretic occipital cephalocele, cerebellar dysplasia) ; MRI(parieto-occipital cerebral atrophy, cerebellar hypoplasia);	N	N	n.a.	n.a.	YES	N	N	atrial septal defect	N	N	N	N	N	(hypoplasia of cerebellar vermis and dilation of lateral ventricles)	N	N
60	KCNB1	M	AD	unknown	wes	Epileptic encephalopathy	Genetic epilepsy	moderate-severe GDD; Epi(Combined); MRI(delayed myelination→normal); abnormal birth history(hypoxic event)	DD	moderate-severe	Y	Combined	uk	N	delayed myelination→normal	N	N	2	2	N	N	N	N	N	N	N	N	N	N	hypoxic event	N
61	KCNQ2	M	AD	static	panel(Epi)	Epileptic encephalopathy, early infantile	Genetic epilepsy	severe GDD; Epi(Generalized, controlled); MRI(-)	Epi(1d)	severe	Y	generalized	uk	N	N	N	N	2	2	N	N	N	N	N	N	N	N	N	N	N	N
62	KCNQ2	F	AD	static	panel(Epi)	Epileptic encephalopathy, early infantile	Genetic epilepsy	severe GDD; Epi(Generalized, west syndrome);MRI(delayed myelination, subarachnoid space enlargement); low weight; birth history(hypoxic event)	DD, Epi	severe	Y	generalized	west syndrome	N	delayed myelination, subarachnoid space enlargement	N	N	3	2	N	N	N	N	N	N	N	N	N	N	N	N
63	KCNT1	M	AD	static	panel(u.k.)	Epileptic encephalopathy	Genetic epilepsy	profound GDD; Epi(Focal, EIMFS, controlled); hypotonia; MRI(-)	Epi(3d)	profound	Y	focal	EIMFS	N	N	N	N	n.a.	n.a.	N	N	N	N	N	N	N	N	N	N	N	N
64	LRPPRC	M	AR	static	wes	Leigh syndrome	Met-Mitochondrial disorder	severe GDD, Epi(Focal, 2AEDs controlled); heart involvement(myocardial hypertrophy); metabolic acidosis; mtDNA seq(-)	DD, Epi	severe	Y	focal	uk	N	n.a.	N	N	n.a.	n.a.	N	N	N	cardiomyopathy	N	N	N	N	N	N	N	N
65	NAA15	M	AD	static	wes	Mental retardation	NDD-Syndromic ID	mild GDD/(borderline ID), borderline ASD; short stature; low weight; syndactyly.	DD	mild	N	N	N	YES	N	N	N	3	3	N	N	N	N	N	N	N	N	N	N	N	N
66	PAFAH1B1	F	AD	static	wes	Lissencephaly	NDD-Syndromic ID	GDD, Epi(Focal, west syndrome), MRI(lissencephaly, hypoplasia of the corpus callosum)	n.a.	n.a.	Y	focal	west syndrome	N	lissencephaly, hypoplasia of the corpus callosum	N	N	n.a.	n.a.	N	N	N	N	N	N	N	N	N	N	N	N
67	PAFAH1B1	F	AD	static	panel(u.k.)	Lissencephaly	NDD-Syndromic ID	GDD, Epi(unknown), MRI(lissencephaly, hypoplasia of the corpus callosum)	n.a.	n.a.	Y	uk	uk	N	lissencephaly, hypoplasia of the corpus callosum	N	N	n.a.	n.a.	N	N	N	N	N	N	N	N	N	N	N	N
69	PCDH19	F	XL	static	panel(Epi)	Epileptic encephalopathy	genetic epilepsy	moderate GDD, Epi(unknown, controlled),short stature, low weight	DD	moderate	Y	uk	uk	N	N	N	N	3	3	N	N	N	N	N	N	N	N	N	N	N	N
70	PCDH19	F	XL	static	panel(u.k.)	Epileptic encephalopathy	genetic epilepsy	GDD, Epi(Generalized, FS, controlled); FMH(an elder sisters with same phenotypes died at 15 years old)	n.a.	n.a.	Y	generalized	FS	N	n.a.	N	N	2	2	N	N	N	N	N	N	N	N	N	N	N	Y
77	PMM2	M	AR	static	panel(Met, 6110)	Congenital disorder of glycosylation, type Ia	Met-CDG	severe GDD; microcephalus, nystagmus, hypotonia; MRI(cerebellar atrophy, hypoplasia of the cerebellar vermis and tonsils, delayed mylenation, thin corpus callosum); abnormal prenatal findings(FGR)	DD	severe	N	N	N	N	cerebellar atrophy, hypoplasia of the cerebellar vermis and tonsils, delayed mylenation, thin corpus callosum	N	microcephalus	n.a.	n.a.	N	N	N	N	N	N	N	N	N	Fetal growth retardation	N	N
79	POLR1C	M	AR	static	panel(u.k.)	Leukodystrophy, hypomyelinating, 11	Leukodystrophy	moderate GDD, microcephalus; hypotonia, ataxia, nystagmus, estropia; MRI(hypomyelination, cerebellar atrophy, thin corpus callosum);	DD	moderate	N	N	N	N	hypomyelination, cerebellar atrophy, thin corpus callosum	N	microcephalus	2	2	N	N	N	N	N	N	N	N	N	N	N	N
80	POMGNT1	M	AR	static	wes	Muscular dystrophy-dystroglycanopathy (congenital with brain and eye anomalies), type A3	O-neuromuscluar disorder	severe GDD; muscle weakness, hypotonia; vision loss, eye abnormality (nystagmus; extropia, cataracts, optic nerve atrophy, retial hypoplasia); MRI(cerebellar and brainstem dysplasia)	DD	severe	N	N	N	N	cerebellar and brainstem dysplasia	N	N	2	2	YES	N	N	N	N	N	N	N	N	N	N	N
81	POMT2	M	AR	static	wes	Muscular dystrophy-dystroglycanopathy (congenital with mental retardation), type B2	O-neuromuscluar disorder	mild GDD; muscular weakness; CK↑↑↑；muscle MRI(muscluar dystrophy); musle biopsy(muscular dystrophy, decreased α-DS)	dd	mild	N	N	N	N	n.a.	N	N	3	2	N	N	N	N	N	N	N	N	N	N	N	N
82	PURA	M	AD	static	wes	Mental retardation	NDD-Syndromic ID	GDD; Epi(Generalized); MRI(delayed myelination)	DD	n.a.	Y	generalized	uk	N	delayed myelination	N	N	2	2	N	N	N	N	N	N	N	N	N	N	N	N
83	QDPR	M	AR	static	panel(u.k.)	Hyperphenylalaninemia, BH4-deficient, C	Met-biogenic amine metabolism and transport	moderate GDD/ID; hyperphenylalaninemia; irritability; IQ improved from 50→70 after treating with L-Dopa, 5-HT and BH4 and a phenulalanine restricted diet.	Hyperphenylalaninemia	moderate	N	N	N	N	N	N	N	2	2	N	N	N	N	N	N	N	N	N	N	N	N
84	SCN2A	M	AD	unknown	panel(Epi)	Epileptic encephalopathy	genetic epilepsy	GDD, Epi(Unknown)	n.a.	n.a.	Y	uk	uk	N	n.a.	N	N	n.a.	n.a.	N	N	N	N	N	N	N	N	N	N	N	N
85	SCN2A	F	AD	static	panel(Epi)	Epileptic encephalopathy	genetic epilepsy	severe GDD, Epi(Focal,West syndrome,controlled)	DD, Epi	severe	Y	focal	west syndrome	N	N	N	N	2	2	N	N	N	N	N	N	N	N	N	N	N	N
86	SCN2A	M	AD	arrest/regression	panel(Epi)	Epileptic encephalopathy	genetic epilepsy	severe GDD, Epi(Combined); MRI(subarachnoid space enlargement)	DD, Epi	severe	Y	Combined	uk	N	subarachnoid space enlargement	N	N	2	2	N	N	N	N	N	N	N	N	N	N	N	N
88	SHANK3	F	AD	static	wes	Phelan-McDermid syndrome	NDD-Syndromic ID	severe GDD; ASD; Epi(-); facial dysmorphism; karyotype and CNV seq(-)	DD	moderate-profound	N	N	N	YES	N	YES	N	2	2	N	N	N	N	N	N	N	N	N	N	N	N
89	SHANK3	M	AD	static	wes	Phelan-McDermid syndrome	NDD-Syndromic ID	GDD; Epi(Focal); ASD; MRI(delayed myelination); FMR1 CGG repeats; WGS(-)	n.a.	n.a.	Y	focal	uk	YES	delayed myelination	N	N	n.a.	n.a.	N	N	N	N	N	N	N	N	N	N	N	N
90	SHANK3	M	AD	static	wes	Phelan-McDermid syndrome	NDD-Syndromic ID	moderate GDD; ASD suspected; facial dysmorphism(protruding ear, broad nasal bridge); MRI(-); Karyotype, array CGH and FMR1 CGG repeats(-)	DD	moderate	N	N	N	SUSPECTED	N	YES	N	2	2	N	N	N	N	N	N	N	N	N	N	N	N
91	SLC16A2	M	XL	arrest/regression	wes	Allan-Herndon-Dudley syndrome	NDD-Syndromic ID/endocrine	severe GDD; Epi(-); hypotonia; thyroid abnormality (FT3↑, FT4↓, T4↓); MRI(delayed myelination); FMH(an affected little brother harbored the same variants)	DD	severe	N	N	N	N	delayed myelination	N	N	n.a.	n.a.	N	N	N	N	N	N	N	N	thyroid abnormality (FT3↑, FT4↓, T4↓)	N	N	Y
92	SLC9A6	M	XLD	static	panel(ID)	X-linked Mental retardation	NDD-Syndromic ID	GDD; Epi(unknowed; controlled); microcephalus	DD	severe	N	N	N	N	n.a.	N	microcephalus	n.a.	n.a.	N	N	N	N	N	N	N	N	N	N	N	N
93	SLC9A6	F	XLD	static	wes	X-linked Mental retardation	NDD-Syndromic ID	severe GDD; Epi(Generalized); microcephalus; hypotonia; esotropia; array SNP(-)	DD	n.a.	Y	generalized	uk	N	N	N	microcephalus	n.a.	n.a.	N	N	N	N	N	N	N	N	N	N	N	N
94	SMC1A	F	XLD	static	wes	Cornelia de Lange syndrome	NDD-Syndromic ID	mild GDD; Epi（Generalized; controlled); MRI(hypomyelination); facial dysmophism; microcephalus; Karyotype and CNV(-)	DD	mild	Y	generalized	uk	N	hypomyelination	YES	microcephalus	2	2	N	N	N	N	N	N	N	N	N	N	N	N
95	SOX10	M	AD	unknown	wes	Waardenburg syndrome	Leukodystrophy	severe GDD; MRI(hypomyelination); facial dysmorphism(abnormality of the eyebrow, prominent forehead, low-set ears, high palate, long philtrum, telecanthus); skin/hairs(hypopigmented skin patch/cafe-au-lait spots/white hair);vision impairment, hearing loss, low weight; hypotonia; without epi.	DD, blue iris, skin	severe	N	N	N	N	hypomyelination	YES	N	3	2	YES	N	YES	N	N	N	hypopigmented skin patch/cafe-au-lait spots/white hair	N	N	N	N	N
96	SPATA5	M	AR	static	wes	Epilepsy, hearing loss, and mental retardation syndrome	NDD-Syndromic ID	severeGDD; Epi(Unknown); abnormal prenatal ultrasound (enlarged lateral ventricles, dialatation of the renal pelvis)	DD, macrocephalus	profound	Y	uk	uk	N	n.a.	N	N	n.a.	n.a.	N	N	YES	N	N	N	N	N	N	enlarged lateral ventricles, dialatation of the renal pelvis	N	N
97	STXBP1	M	AD	static	wes	Epileptic encephalopathy	genetic epilepsy	severe GDD before Epi, Epi(combined, West syndrome; onset at 10m, refractory), developmental regression during epileptiform activity;	DD	severe	Y	Combined	west syndrome	SUSPECTED	N	N	N	2	2	N	N	N	N	N	N	N	N	N	N	N	N
98	STXBP1	M	AD	unknown	panel(Com, 3500)	Epileptic encephalopathy	genetic epilepsy	GDD, Epi(generalized, west syndrome), MRI(hypomyelination, frontal cortical atrophy); array SNP(-)	DD, Epi	n.a.	Y	generalized	west syndrome	N	hypomyelination, frontal cortical atrophy	N	N	n.a.	n.a.	N	N	N	N	N	N	N	N	N	N	N	N
99	STXBP1	M	AD	static	panel(Epi)	Epileptic encephalopathy	genetic epilepsy	severe GDD; Epi(Combined; west syndrome; 3AEDs, controlled well); microcephalus; hypotonia; low weight	Epi(1m)	severe	Y	Combined	west syndrome	N	N	N	microcephalus	3	2	N	N	N	N	N	N	N	N	N	N	N	N
101	SYNGAP1	F	AD	unknown	panel(u.k.)	Mental retardation	NDD-Syndromic ID	moderate GDD, Epi(unknown), MRI-,	n.a.	moderate	Y	uk	uk	N	N	N	N	n.a.	n.a.	N	N	N	N	N	N	N	N	N	N	N	N
102	SYNGAP1	F	AD	static	WES	Mental retardation	NDD-Syndromic ID	profound GDD; Epi (Generalized, FS, controlled); MRI (cerebral atrophy)	DD	profound	Y	generalized	FS	N	cerebral atrophy	N	N	n.a.	n.a.	N	N	N	N	N	N	N	N	N	N	N	N
105	TCF4	M	AD	static	WES	Pitt-Hopkins syndrome	NDD-Syndromic ID	severe GDD; MRI(delayed myelination, thin corpus callosum); microcephalus; facial dysmorphism(narrow forehead, abnormality folded helix, short philtrum, broad nasal bridge); unilateral cryptorchidism; hypotonia; 46, XY and array CGH(-)	DD,facial dysmorphism,microcephlus	severe	N	N	N	N	delayed myelination, thin corpus callosum	YES	N	n.a.	n.a.	N	N	N	N	N	N	N	N	N	N	N	N
107	TTI2	F	AR	static	panel(u.k.)	Mental retardation	NDD-Syndromic ID	mild-moderate GDD, limited speech; short stature; array SNP(-)	DD	mild-moderate	N	N	N	N	N	N	N	2	3	N	N	N	N	N	N	N	N	N	N	N	N
108	UBE3A	M	AD	static	n.a.	Angelman syndrome	NDD-Syndromic ID	GDD, speech delay; nystagmus; array SNP(-)	DD	n.a.	N	N	N	N	N	N	N	n.a.	n.a.	N	N	N	N	N	N	N	N	N	N	N	N
109	WDR45	F	XLD	arrest/regression	WES	Neurodegeneration with brain iron accumulation	Met-ion	severe GDD→regression at 3y10m； Epi(Combined, LGS); MRI(delayed myelination, right frontal cortex hypomyelination); microcephalus; facial dysmorphism(micrognathia, sparse eyebrow); CMA-	DD	profound	Y	Combined	LGS	N	delayed myelination, right frontal cortex hypomyelination	YES	microcephalus	2	2	N	N	N	N	N	N	N	N	N	N	N	N
110	XPA	M	AR	arrest/regression	WES	Xeroderma pigmentosum	O-genodermatosis	moderate ID; Skin(photo sensitivity, increased skin pigment); poor motor coordination;	DD, skin	moderate-severe	N	N	N	N	N	N	N	2	2	N	N	N	N	N	N	N	N	N	N	N	N
111	ZEB2	F	AD	static	panel(Com, 3500)	Mowat-Wilson syndrome	NDD-Syndromic ID/O-multiple congenital anomaly syndrome	severe GDD; Epi（Generalized, GEFS+）; MRI(hypoplasia of the corpus callosum); facial dysmorphism(hypertelorism, microtia); heart (congenital heart disease); megacolon(-): abnormal prenatal finding(congenital heart disease); CNV(-)	DD,facial dysmorphism	severe	YES	generalized	GEFS+	N	hypoplasia of the corpus callosum	YES	N	2	2	N	N	N	congenital heart disease	N	N	N	N	N	congenital heart disease	N	N
