# Supplementary material for: Clinical and genetic characteristics and prenatal diagnosis of patients presented GDD/ID with rare monogenic causes
Source: Orphanet J Rare Dis. 2020 Nov 11;15:317. doi: 10.1186/s13023-020-01599-y (PMC7656751; doi:10.1186/s13023-020-01599-y)
Supplement: Supplementary file 4 — Additional file 4: S3. Variant spectrum and interpretation. [file 13023_2020_1599_MOESM4_ESM.xlsx]

## Sheet: Sheet3
Additional file 4: S3. Variant spectrum and interpretation
Patients' Number	Gene	Transcript	Inheritance pattern	CDS change	DNA change	Amino acid change	Amino acid change	loss of function	Zygotic	Origin	Co-segregation (Y=yes)	Exon	Computational and Predictive data					Population Database				Disease Database			Status: n=novel; e=existing	pathogenicity: P=pathogenicity; LP=likely pathogenicity
													MutationTaster: D=disease causing; P=polymorphism	PROVEAN: D=deleterious; N=neutral	SIFT: D=damaging	PolyPhen-2: PD=probably damaging	HSF: +=predicted to be splicing defect	1000G_AF	1000G_EAS_AF	gnomAD_AF	gnomAD_EAS_AF	ClinVar/SNP	HGMD	PUBMED (PMID)
1	AKT3	NM_005465	AD	c.1393C>T	substitution	p.Arg465Trp	missense	-	het	dn	Y	14/14	D	D	D	PD	-	-	-	-	-	rs587776935	CM126684	22729224; 32446860	E	P
2	ALG1	NM_019109	AR	c.77G>A	substitution	p.Trp26Ter	nonsense	Lof	het	pat	Y	1/13	D	-	-	-	-	-	-	5.001e-06	6.666e-05	rs760834807	-	-	E	LP
				c.1197G>C	substitution	p.Glu399Asp	missense	-	het	mat	Y	12/13	D	D	D	PD	-	-	-	-	-	-	-	-	N	LP
3	ALG1	NM_019109	AR	c.582T>G	substitution	p.Cys194Trp	missense	-	het	pat	Y	5/13	D	D	D	PD	-	-	-	-	-	-	-	-	N	LP
				c.1079C>T	substitution	p.Ala360Val	missense	-	het	mat	Y	11/13	D	D	D	PD	-	-	-	-	-	rs398124348	CM137866	-	E	LP
6	ARV1	NM_022786	AR	c.309_310delCT	deletion	p.Cys104Hisfs*7	frameshift	Lof	het	pat	Y	3/6	D	-	-	-	-	-	-	-	-	-	-	-	N	P
				c.630_631insTA	insertion	p.Ile211Ter	nonsense	Lof	het	mat	Y	4/6	D	-	-	-	-	-	-	-	-	-	-	-	N	P
8	ATP1A3	NM_152296	AD	c.460A>G	substitution	p.Met154Val	missense	-	het	dn	Y	5/23	D	N	D	PD	-	-	-	-	-	rs1135401821	-	28708303	E	LP
9	ATP7A	NM_000052	XL	c.601C>T	substitution	p.Arg201Ter	nonsense	Lof	het	dn	Y	3/23	D	-	-	-	-	-	-	-	-	rs151340633	CM090720	18414213,19194885	E	LP
10	ATRX	NM_000489	XLR	c.4626_4631delTGAAGA	deletion	p.Asp1542_Glu1543del	deletion	-	hemi	mat	Y	16/35	P	D	-	-	-	-	-	-	-	rs797045406	CD005488	21505078	E	LP
11	BCS1L	NM_004328	AR	c.245C>A	substitution	p.Ser82Ter	nonsense	Lof	het	mat	Y	3/9	D	-	-	-	-	-	-	3.976e-06	5.437e-05	rs749196764	-	-	E	P
				c.548G>A	substitution	p.Arg183His	missense	-	het	pat	Y	5/9	D	D	D	PD	-	-	-	1.591e-05	0	rs121908577	CM070650	24172246	E	P
15	CHAMP1	NM_032436	AD	c.1489C>T	substitution	p.Arg497Ter	nonsense	Lof	het	dn	Y	3/3	D	-	-	-	-	-	-	-	-	rs782397980	-	26340335	E	P
16	CHD2	NM_001271	AD	c.4636C>T	substitution	p.Arg1546Ter	nonsense	Lof	het	dn	Y	36/39	D	-	-	-	-	-	-	-	-	rs1064796449	-	-	E	P
17	CHD2	NM_001271	AD	c.4173dup	duplication	p.Gln1392Thrfs*17	frameshift	Lof	het	dn	Y	33/39	D	-	-	-	-	-	-	-	-	rs864309546	-	-	E	P
19	CPLANE1	NM_023073	AR	c.2831G>A	substitution	p.Arg944His	missense	-	het	pat	Y	16/52	D	D	D	PD	-	-	-	1.934e-05	9.355e-05	rs863225165	-	26092869	E	P
				c.7978C>T	substitution	p.Arg2660Ter	nonsense	Lof	het	mat	Y	41/52	D	-	-	-	-	-	-	2.004e-05	0.0001088	rs147416429	CM128937	26092869	E	P
21	DDC	NM_000790	AR	c.1234C>T	substitution	p.Arg412Trp	missense	-	het	pat	Y	13/15	D	D	D	PD	-	0.0002	0	1.193e-05	0.0001088	rs542063660	CM093709	-	E	P
				c.714+4A>T	substitution		splicing defect	-	het	mat	Y	-	-	-	-	-	+	0.0002	0.001	0.0002428	0.003319	rs200362242	CS073460	-	E	P
22	DDX3X	NM_001356	XLR	c.1703C>T	substitution	p.Pro568Leu	missense	-	het	dn	Y	15/17	D	D	D	PD	-	-	-	-	-	rs1057519430	-	-	E	P
23	DEAF1	NM_021008	AD	c.797T>C	substitution	p.Leu266Pro	missense	-	het	dn	Y	5/12	D	D	D	PD	-	-	-	-	-	-	-	-	N	LP
24	DIAPH1	NM_005219	AR	c.2108dupC	duplication	p.Pro704Thrfs*71	frameshift	Lof	het	pat	Y	16/28	D	-	-	-	-	-	-	0.000394	0.0001783	rs771360300	-	-	E	LP
				c.2794C>T	substitution	p.Arg932Ter	nonsense	Lof	het	mat	Y	22/28	D	-	-	-	-	-	-	-	-	rs1057524293	-	-	E	LP
25	DNM1	NM_004408	AD	c.135C>A	substitution	p.Ser45Arg	missense	-	het	dn	Y	1/22	D	D	D	PD	-	-	-	-	-	-	-	-	N	LP
26	DOCK6	NM_020812	AR	c.3218_3219delCT	deletion	p.Ser1073Cysfs*51	frameshift	Lof	het	mat	Y	26/48	D	-	-	-	-	-	-	5.209e-06	0	rs773562846	-	-	E	P
				c.4491+1G>A	substitution		splicing defect	Lof	het	pat	Y	-	-	-	-	-	+	-	-	3.237e-05	0.0001114	rs772543889	-	-	E	P
27	ERCC8	NM_000082	AR	c.400-2delA	deletion		splicing defect	Lof	het	pat	Y	-	-	-	-	-	+	-	-	-	-	-	-	-	N	LP
				c.371_372delTG	deletion	p.Leu124GlnfsTer15	frameshift	Lof	het	mat	Y	4/12	D	-	-	-	-	-	-	-	-	-	-	-	N	LP
28	FARS2	NM_006567	AR	c.497dupC	duplication	p.Leu168Thrfs*9	frameshift	Lof	het	pat	Y	2/7	D	-	-	-	-	-	-	-	-	-	-	-	N	LP
				c.797G>A	substitution	p.Cys266Tyr	missense	-	het	mat	Y	4/7	D	D	D	PD	-	-	-	3.98e-06	0	rs764336106	-	-	E	LP
29	FOXG1	NM_005249	AD	c.490A>T	substitution	p.Lys164Ter	nonsense	Lof	het	dn	Y	2/2	D	-	-	-	-	-	-	-	-	-	-	-	N	P
30	FOXG1	NM_005249	AD	c.974dupT	duplication	p.Leu325Phefs*130	frameshift	Lof	het	dn	Y	2/2	D	-	-	-	-	-	-	-	-	-	-	-	N	P
31	GALC	NM_000153	AR	c.466T>C	substitution	p.Trp156Arg	missense	-	het	pat	Y	5/17	D	D	D	PD	-	-	-	-	-	-	-	-	N	LP
				c.908C>T	substitution	p.Ser303Phe	missense	-	het	mat	Y	8/17	D	D	D	PD	-	-	-	2.442e-05	0	rs756352952	CM970560	20886637,9338580,10448809,11151421	E	LP
32	GAMT	NM_000156	AR	c.212T>G	substitution	p.Met71Arg	missense	-	het	mat	Y	2/6	D	D	D	PD	-	-	-	-	-	-	-	-	N	LP
				c.418_419delTC	deletion	p.Ser140Glyfs*50	frameshift	Lof	het	pat	Y	4/6	D	-	-	-	-	-	-	-	-	-	-	-	N	LP
33	GATAD2B	NM_020699	AD	c.941delC	deletion	p.Ser314Leufs*5	frameshift	Lof	het	pat(mosaic)	Y	7/11	D	-	-	-	-	-	-	-	-	-	-	-	N	P
34	GATAD2B	NM_020699	AD	c.1495C>T	substitution	p.Gln499Ter	nonsense	Lof	het	dn	Y	9/11	D	-	-	-	-	-	-	-	-	-	-	-	N	P
35	GCDH	NM_000159	AR	c.784G>A	substitution	p.Gly262Ser	missense	-	het	pat	Y	8/12	D	D	D	PD	-	-	-	-	-	-	-	-	N	P
				c.1156C>T	substitution	p.Arg386Ter	nonsense	Lof	het	mat	Y	11/12	D	-	-	-	-	-	-	7.953e-06	0	rs752127949	CM002991,CM960716	25741868	E	LP
36	GFAP	NM_002055	AD	c.235C>T	substitution	p.Arg79Cys	missense	-	het	dn	Y	1/9	D	D	D	PD	-	-	-	-	-	rs59793293	CM010047	15732097,11138011,17894839,12034785,12581808,21533827,1250985,15696488,18584981,19128991,23254569	E	P
37	GFAP	NM_002055	AD	c.235C>T	substitution	p.Arg79Cys	missense	-	het	dn	Y	1/9	D	D	D	PD	-	-	-	-	-	rs59793293	CM010047	15732097,11138011,17894839,12034785,12581808,21533827,1250985,15696488,18584981,19128991,23254569	E	P
38	GFM1	NM_024996	AR	c.679G>A	substitution	p.Gly227Arg	missense	-	het	mat	Y	5/18	D	D	D	PD	-	-	-	-	-	-	-	-	N	LP
				c.1765-2_1765-1delAG	deletion		splicing defect	Lof	het	pat	Y	-	-	-	-	-	+	-	-	3.981e-06	0	rs1245712932	-	-	E	LP
39	GJC2	NM_020435	AR	c.386delC	deletion	p.Pro129Argfs*81	frameshift	Lof	het	mat	Y	2/2	D	-	-	-	-	-	-	-	-	-	-	-	N	P
				c.392dupC	duplication	p.His132Alafs*6	frameshift	Lof	het	pat	Y	2/2	D	-	-	-	-	-	-	-	-	-	-	-	N	P
42	GLB1	NM_000404	AR	c.1343A>T	substitution	p.Asp448Val	missense	-	homo	pat/mat	Y	13/16	D	D	D	PD	-	-	-	1.603e-05	0.0002225	rs757926581	CM105080	21520340,23151865,20175788	E	LP
44	GLB1	NM_000404	AR	c.655A>C	substitution	p.Thr219Pro	missense	-	het	mat	Y	6/16	D	D	D	PD	-	-	-	-	-	-	-	-	N	LP
				c.1343A>T	substitution	p.Asp448Val	missense	-	het	pat	Y	13/16	D	D	D	PD	-	-	-	1.603e-05	0.0002225	rs757926581	CM105080	21520340,23151865,20175788	E	LP
47	GNB5	NM_016194	AR	c.368C>T	substitution	p.Ser123Leu	missense	-	het	pat	Y	4/13	D	D	D	PD	-	-	-	5.582e-05	0	rs761399728	-	27523599,27677260	E	LP
				c.446G>A	substitution	p.Trp149Ter	nonsense	Lof	het	mat	Y	6/13	D	-	-	-	-	-	-	-	-	-	-	-	N	LP
48	GRIN2B	NM_000834	AD	c.1963A>T	substitution	p.Ile655Phe	missense	-	het	dn	Y	9/13	-	D	D	PD	-	-	-	-	-	-	-	-	N	LP
49	GRIN2B	NM_000834	AD	c.2459G>C	substitution	p.Gly820Ala	missense	-	het	dn	Y	12/13	D	D	D	PD	-	-	-	3.976e-06	0	rs797044849	-	25356970	E	LP
51	HEXA	NM_000520	AR	c.1510C>T	substitution	p.Arg504Cys	missense	-	homo	pat/mat	Y	13/14	D	D	D	PD	-	-	-	2.386e-05	5.437e-05	rs28942071	CM910220	1827944,1837283,2934978,6236221,14577003,15714079,16088929,18490185,19091716,22441121	E	P
52	HEXB	NM_000521	AR	c.1431_1432delGA	deletion	p.Lys478Thrfs*19	frameshift	Lof	homo	pat/mat	Y	12/14	D	-	-	-	-	-	-	-	-	-	-	-	N	P
55	IDS	NM_000202	XLR	c.137A>C	substitution	p.Asp46Ala	missense	-	hemi	mat	Y	2/9	D	D	D	PD	-	-	-	-	-	-	CM128179	31877959	E	P
56	IDS	NM_000202	XLR	c.418+1G>A	substitution		splicing defect	Lof	hemi	mat	Y	-	-	-	-	-	+	-	-	-	-	-	CS065573,CS066288	17063374	E	P
58	IQSEC2	NM_001111125	XLD	c.3011T>C	substitution	p.Leu1004Pro	missense	-	hemi	dn	Y	10/15	D	D	D	PD	-	-	-	-	-	-	-	-	N	LP
59	ISPD	NM_001101426	AR	c.789+2T>A	substitution		splicing defect	Lof	het	pat	Y	-	-	-	-	-	+	-	-	-	-	-	CS123228	-	E	LP
				c.1251G>A	substitution	p.Gln417=	splicing defect	-	het	mat	Y	9/10	-	-	-	-	+	-	-	-	-	-	-	-	N	LP
60	KCNB1	NM_004975	AD	c.1045G>T	substitution	p.Val349Phe	missense	-	het	dn	Y	2/2	D	D	D	PD	-	-	-	-	-	-	-	-	N	LP
61	KCNQ2	NM_172107	AD	c.1703T>C	substitution	p.Ile568Thr	missense	-	het	dn	Y	15/17	D	D	D	PD	-	-	-	-	-	-	-	-	N	LP
62	KCNQ2	NM_172107	AD	c.580A>C	substitution	p.Thr194Pro	missense	-	het	dn	Y	4/17	D	D	D	PD	-	-	-	-	-	-	-	-	N	LP
63	KCNT1	NM_001272003	AD	c.667G>T	substitution	p.Val223Phe	missense	-	het	dn	Y	9/31	D	D	T	PD	-	-	-	-	-	-	CM134057	-	E	LP
64	LRPPRC	NM_133259	AR	c.2582T>A	substitution	p.Val861Asp	missense	-	het	pat	Y	24/38	D	D	D	PD	-	-	-	-	-	-	-	-	N	LP
				c.1582+4A>G	substitution		splicing defect	-	het	mat	Y	-	-	-	-	-	+	-	-	-	-	-	-	-	N	LP
65	NAA15	NM_057175	AD	c.63T>G	substitution	p.Tyr21Ter	nonsense	Lof	het	dn	Y	2/20	D	-	-	-	-	-	-	-	-	-	-	-	N	P
66	PAFAH1B1	NM_000430	AD	c.93delT	deletion	p.Phe31Leufs*7	frameshift	Lof	het	dn	Y	3/11	D	-	-	-	-	-	-	-	-	-	-	-	N	P
67	PAFAH1B1	NM_000430	AD	c.265C>T	substitution	p.Arg89Ter	nonsense	Lof	het	dn	Y	5/11	D	-	-	-	-	-	-	-	-	rs587784258	CM003040	18414213	E	P
69	PCDH19	NM_001184880	XL	c.1764_1765insC	insertion	p.Val589Argfs*9	frameshift	Lof	het	dn	Y	1/6	D	-	-	-	-	-	-	-	-	-	-	-	N	P
70	PCDH19	NM_001184880	XL	c.445C>T	substitution	p.Pro149Ser	missense	-	het	pat	Y	1/6	D	D	D	PD	-	-	-	-	-	-	-	-	N	LP
77	PMM2	NM_000303	AR	c.395T>C	substitution	p.Ile132Thr	missense	-	het	mat	Y	5/8	D	D	D	PD	-	-	-	9.947e-06	6.274e-05	rs80338702	CM000824,CM981599	26805780,10922383,11134235,20301289,15844218,9497260,18093857,19396570	E	LP
				c.430T>C	substitution	p.Phe144Leu	missense	-	het	pat	Y	5/8	D	D	D	PD	-	0.0004	0.002	0.0001646	0.001996	rs150719105	CM991058	26805780,10066032	E	LP
79	POLR1C	NM_203290	AR	c.325C>T	substitution	p.Arg109Cys	missense	-	het	pat	Y	4/9	D	D	D	PD	-	-	-	3.976e-06	0	rs1255115751	-	-	E	LP
				c.901C>T	substitution	p.Arg301Trp	missense	-	het	mat	Y	8/9	D	D	D	PD	-	-	-	7.953e-06	5.437e-05	rs756072030	-	-	E	LP
80	POMGNT1	NM_001243766	AR	c.187C>T	substitution	p.Arg63Ter	nonsense	Lof	het	pat	Y	3/23	D	-	-	-	-	-	-	-	-	rs193919337	CM030725	19299310,12588800,26908613	E	LP
				c.296T>C	substitution	p.Leu99Pro	missense	-	het	mat	Y	4/23	D	D	D	PD	-	-	-	-	-	-	-	-	N	LP
81	POMT2	NM_013382	AR	c.287A>G	substitution	p.Tyr96Cys	missense	-	het	pat	Y	2/21	D	D	D	PD	-	-	-	1.591e-05	0	rs748900993	-	-	E	LP
				c.551C>T	substitution	p.Thr184Met	missense	-	het	mat	Y	5/21	D	N	D	PD	-	-	-	4.029e-06	0	rs267606971	CM074451	23757202,17878207,17923109	E	LP
82	PURA	NM_005859	AD	c.230T>A	substitution	p.Val77Glu	missense	-	het	dn	Y	1/1	D	D	D	PD	-	-	-	-	-	-	-	-	N	LP
83	QDPR	NM_000320	AR	c.515C>T	substitution	p.Pro172Leu	missense	-	het	pat	Y	5/7	D	D	D	PD	-	0.0002	0	2.003e-05	5.457e-05	rs569310979	CM088203	23138986	E	LP
				c.175dupT	duplication	p.Ser59Phefs*4	frameshift	Lof	het	mat	Y	2/7	D	-	-	-	-	-	-	-	-	-	-	-	N	LP
84	SCN2A	NM_001040143	AD	c.4223T>C	substitution	p.Val1408Ala	missense	-	het	dn	Y	22/27	D	D	D	PD	-	-	-	-	-	-	-	-	N	LP
85	SCN2A	NM_001040143	AD	c.5144G>T	substitution	p.Gly1715Val	missense	-	het	dn	Y	27/27	D	D	D	PD	-	-	-	-	-	-	-	-	N	LP
86	SCN2A	NM_001040143	AD	c.5198delC	deletion	p.Pro1733Leufs*36	frameshift	Lof	het	dn	Y	27/27	D	-	-	-	-	-	-	-	-	-	-	-	N	P
88	SHANK3	NM_001372044	AD	c.3677dup	duplication	p.Glu1227Argfs*144	frameshift	Lof	het	dn	Y	22/23	D	-	-	-	-	-	-	-	-	-	-	-	N	P
89	SHANK3	NM_001372044	AD	c.3345delC	deletion	p.Gly1116Alafs*37	frameshift	Lof	het	dn	Y	22/23	D	-	-	-	-	-	-	-	-	-	-	-	N	P
90	SHANK3	NM_001372044	AD	c.3904dup	duplication	p.Ala1302Glyfs*69	frameshift	Lof	het	dn	Y	22/23	D	-	-	-	-	-	-	-	-	rs797044936	-		E	P
91	SLC16A2	NM_006517	XL	c.916C>T	substitution	p.Gln306Ter	nonsense	Lof	hemi	mat	Y	3/6	D	-	-	-	-	-	-	-	-	rs587784382	-	18414213	E	P
92	SLC9A6	NM_001177651	XLD	c.1153C>T	substitution	p.Gln385Ter	nonsense	Lof	het	dn/mat mosaic?	Y	11/17	D	-	-	-	-	-	-	-	-	-	-	-	N	P
93	SLC9A6	NM_006359	XLD	c.1450delC	deletion	p.Leu484Ter	nonsense	Lof	het	dn	Y	12/16	D	-	-	-	-	-	-	-	-	-	-	-	N	P
94	SMC1A	NM_006306	XLD	c.847_849delGAG	deletion	p.Glu283del	deletion	-	het	dn	Y	5/25	D	D	-	-	-	-	-	-	-	-	-	-	N	LP
95	SOX10	NM_006941	AD	c.395_397delCTG	deletion	p.Ala132del	deletion	-	het	dn	Y	2/4	D	D	-	-	-	-	-	-	-	-	-	-	N	LP
96	SPATA5	NM_145207	AR	c.989_991delCAA	deletion	p.Thr330del	deletion	-	het	pat	Y	5/16	D	D	-	-	-	-	-	-	-	rs796052243	-	26299366	E	LP
				c.1639delG	deletion	p.Ala547Leufs*18	frameshift	Lof	het	mat	Y	9/16	D	-	-	-	-	-	-	-	-	-	-	-	N	LP
97	STXBP1	NM_003165	AD	c.416C>T	substitution	p.Pro139Leu	missense	-	het	dn	Y	6/20	D	D	D	PD	-	-	-	-	-	rs796053353	CM140677	24189369	E	P
98	STXBP1	NM_003165	AD	c.296A>C	substitution	p.Tyr99Ser	missense	-	het	dn	Y	5/20	D	D	D	PD	-	-	-	-	-	-	-	-	N	LP
99	STXBP1	NM_003165	AD	c.1381_1390dup	duplication	p.Arg464Glnfs*31	frameshift	Lof	het	dn	Y	16/20	D	-	-	-	-	-	-	-	-	-	-	-	N	P
101	SYNGAP1	NM_006772	AD	c.1366C>T	substitution	p.Gln456Ter	nonsense	Lof	het	dn	Y	8/19	D	-	-	-	-	-	-	-	-	-	-	-	N	P
102	SYNGAP1	NM_006772	AD	c.1551_1552delGT	deletion	p.Tyr518Ter	nonsense	Lof	het	dn	Y	10/19	D	-	-	-	-	-	-	-	-	-	-	-	N	P
105	TCF4	NM_001083962	AD	c.1355_c.1356dupGG	duplication	p.Thr453Glyfs*10	frameshift	Lof	het	dn	Y	16/20	D	-	-	-	-	-	-	-	-	-	-	-	N	LP
107	TTI2	NM_001102401	AR	c.1100C>T	substitution	p.Pro367Leu	missense	-	het	pat	Y	5/8	D	D	D	PD	-	-	-	3.592e-05	0.0001633	rs398122366	CM118280	21937992	E	LP
				c.1402T>C	substitution	p.Cys468Arg	missense	-	het	mat	Y	7/8	D	D	D	PD	-	-	-	-	-	-	-	-	N	LP
108	UBE3A	NM_130838	AD	c.1347_1348delGA	deletion	p.Asn450Glnfs*23	frameshift	Lof	het	dn	Y	3/10	D	-	-	-	-	-	-	-	-	rs587784512			E	P
109	WDR45	NM_007075	XLD	c.519+1_519+3delGTG	deletion		splicing defect	Lof	hemi	dn	Y	-	-	-	-	-	+	-	-	-	-	-	-	-	N	LP
110	XPA	NM_000380	AR	c.378T>A	substitution	p.Cys126Ter	nonsense	Lof	het	mat	Y	3/6	D	-	-	-	-	-	-	-	-	-	-	-	N	P
				c.682C>T	substitution	p.Arg228Ter	nonsense	Lof	het	pat	Y	6/6	D	-	-	-	-	-	-	0.0002989	0	rs104894132	CM930746	1372102,8105686,8825598,20199544	E	P
111	ZEB2	NM_014795	AD	c.1843C>T	substitution	p.Gln615Ter	nonsense	Lof	het	dn	Y	8/10	D	-	-	-	-	-	-	-	-	-	CM072129	-	E	P
