# Supplementary material for: Clinical and genetic characteristics and prenatal diagnosis of patients presented GDD/ID with rare monogenic causes
Source: Orphanet J Rare Dis. 2020 Nov 11;15:317. doi: 10.1186/s13023-020-01599-y (PMC7656751; doi:10.1186/s13023-020-01599-y)
Supplement: Supplementary file 6 — Additional file 6: S4. Prenatal diagnosis. [file 13023_2020_1599_MOESM6_ESM.xlsx]

## Sheet: Sheet4
Additonal file 6: S4. Prenatal diagnosis
Patients' number	Gene	Transcript	Inheritance pattern	Pample type	Probands' Variants	Prenatal Test	Number of variants carried by the fetus	Pregnancy status at genetic counseling
2	ALG1	NM_019109	AR	amniotic fluid	c.1197G>C	HET	1	0
					c.77G>A	WT
6	ARV1	NM_022786	AR	villus	c.309_310delCT	HET	2	0
					c.630_631insTA	HET
8	ATP1A3	NM_152296	AD	amniotic fluid	c.460 A>G	WT	0	14w
10	ATRX	NM_000489	XLR	villus	c.4626_4631delTGAAGA	WT	0	0
11	BCS1L	NM_004328	AR	amniotic fluid	c.245C>A	HET	2	0
					c.548G>A	HET
15	CHAMP1	NM_032436	AD	amniotic fluid	c.1489C>T	WT	0	0
19	CPLANE1	NM_023073	AR	villus	c.2831G>A	HET	1	0
					c.7978C>T	WT
24	DIAPH1	NM_005219	AR	amniotic fluid	c.2794C>T	HET	1	0
					c.2108dupC	WT
26	DOCK6	NM_020812	AR	amniotic fluid	c.3218_3219delCT	HET	2	0
					c.4491+1G>A	HET
29	FOXG1	NM_005249	AD	amniotic fluid	c.490A>T	WT	0	0
30	FOXG1	NM_005249	AD	amniotic fluid	c.974dupT	WT	0	6w
32	GAMT	NM_000156	AR	amniotic fluid	c.418_419delTC	HET	1	0
					c.212T>G	WT
33	GATAD2B	NM_020699	AD	amniotic fluid	c.941delC	HET	1	0
34	GATAD2B	NM_020699	AD	amniotic fluid	c.1495C>T	HET	1	12w
38	GFM1	NM_024996	AR	amniotic fluid	c.679G>A	HET	1	0
					c.1765-1_1765-2delAG	WT
42	GLB1	NM_000404	AR	amniotic fluid	c.1343A>T(homo)	WT/WT	0	5w
52	HEXB	NM_000521	AR	amniotic fluid	c.1431_1432delGA(homo)	HET	1	0
55	IDS	NM_000202	XLR	amniotic fluid	c.137A>C	WT	0	20w
56	IDS	NM_000202	XLR	amniotic fluid	c.418+1G>A	WT	0	20w
62	KCNQ2	NM_172107	AD	villus	c.580A>C	WT	0	0
66	PAFAH1B1	NM_000430	AD	amniotic fluid	c.93delT	WT	0	16w
69	PCDH19	NM_001184880	XL	amniotic fluid	c.1764_1765insC	WT	0	6w
77	PMM2	NM_000303	AR	villus	c.395T>C	HET	1	0
					c.430T>C	WT
80	POMGNT1	NM_001243766	AR	amniotic fluid	c.187C>T	HET	2	8w
					c.296T>C	HET
82	PURA	NM_005859	AD	amniotic fluid	c.230T>A	WT	0	20w
83	QDPR	NM_000320	AR	amniotic fluid	c.175dupT	HET	1	0
					c.515C>T	WT
90	SHANK3	NM_001372044	AD	amniotic fluid	c.3904dup	WT	0	0
91	SLC16A2	NM_006517	XL	amniotic fluid	c.916C>T	Hemi	1	7w
98	STXBP1	NM_003165	AD	amniotic fluid	c.296A>C	WT	0	14w
101	SYNGAP1	NM_006772	AD	amniotic fluid	c.1366C>T	WT	0	0
107	TTI2	NM_001102401	AR	amniotic fluid	c.1402T>C	HET	1	5w
					c.1100C>T	WT
108	UBE3A	NM_130838	AD	amniotic fluid	c.1347_1348delGA	WT	0	0
110	XPA	NM_000380	AR	amniotic fluid	c.378T>A	WT	0	10w
					c.682C>T	WT
